# Supplementary material for: Mercury Chloride Impacts on the Development of Erythrocytes and Megakaryocytes in Mice
Source: Toxics. 2021 Oct 7;9(10):252. doi: 10.3390/toxics9100252 (PMC8537753; doi:10.3390/toxics9100252)
Supplement: Supplementary file 1 [file toxics-09-00252-s001.zip]

Archive with 1 entries (1 files):
- toxics-1405805-supplementary.pdf
